# Supplementary material for: Simultaneous Determination of Steroids and NSAIDs, Using DLLME-SFO Extraction and HPLC Analysis, in Milk and Eggs Collected from Rural Roma Communities in Transylvania, Romania
Source: Molecules. 2023 Dec 22;29(1):96. doi: 10.3390/molecules29010096 (PMC10780084; doi:10.3390/molecules29010096)
Supplement: Supplementary file 1 [file molecules-29-00096-s001.zip]

Archive with 1 entries (1 files):
- molecules-2775382-supplementary.pdf
